# Supplementary material for: Choice of Pole and Ski Lengths Among Elite Cross-Country Skiers: The Influence of Sex and Performance Level
Source: Front Sports Act Living. 2021 Apr 22;3:654864. doi: 10.3389/fspor.2021.654864 (PMC8100048; doi:10.3389/fspor.2021.654864)
Supplement: Supplementary file 1 [file Table_1.XLSX]

## Sheet: Stav og Skilengder 
NR	Kjønn (m/k):	Alder (år):	Hvor høy er du, Høyde (cm):	m skisko	Hvor mye veier du, vekt i kg:	Hva er ditt maksimale oksygenopptak, VO2max (ml/min/kg):	Hva er din makspuls (slag /min):	Hvor mye trente du til sammen i forrige sesong (t)	Hva var dine Sprint FIS poeng pr 13.02 2020:	Hva var dine distanse FIS poeng pr 13.02 2020	Hva er lengde på dine konkurranse staver skøyting (cm):	% av kr høyde SS	Hva er lengde på dine konkurranse staver klassisk (cm):	% av kr høyde KS	Hva er lengden på dine konkurranse ski i skøyting (cm):	% av kr høyde FS	Hva er lengden på dine konkurranseski i klassisk (cm):	% av kr høyde CS
6297952	k	27	160	162	53	68	197	790	172.7	86.5	150	92.5926	136	83.9506	181	113.125	192	120
6298331	k	21	170	172	63	63	188	528	218.5	144.2	155	90.1163	145	84.3023	187	110	201	118.235
6301042	K	26	164	166	53	70	190	720	232	74	150	90.3614	137.5	82.8313	180	109.756	198	120.732
6304350	K	28	167	169	63	67	210	650	380.9	103.9	150	88.7574	142.5	84.3195	187	111.976	196	117.365
6304372	K	23	167	169	58	65	200	750	140	65	150	88.7574	140	82.8402	186	111.377	198	118.563
6304411	K	23	166	168	63	69	190	689	52	83	150	89.2857	140	83.3333	186	112.048	197	118.675
6304563	K	32	175	177	62		180	850	65.9	42.5	157.5	88.9831	147.5	83.3333	186	106.286	196	112
6304611	K	23	168	170	65	70	188	725	31.9	27.8	150	88.2353	140	82.3529	186	110.714	198	117.857
6304643	K	32	174	176	61		189	810	400	38	157.5	89.4886	150	85.2273	182	104.598	207	118.966
6304693	k	23	167	169	65	67	198	830	42.3	46.9	152.5	90.2367	140	82.8402	181	108.383	197	117.964
6304850	K	25	169	171	62			725	50.8	70.8	151	88.3041	143.5	83.9181	182	107.692	197	116.568
6306647	K	33	175	177	69	70	194	820	23.1	11.6	157.5	88.9831	149	84.1808	187	106.857	203	116
6308852	K	22	166	168	56	72	195	800	164.8	61.3	152.5	90.7738	140	83.3333	186	112.048	196	118.072
6310831	k	36	174	176	65	58	170	700	18	209	157.5	89.4886	147.5	83.8068	186	106.897	202	116.092
6327840	k	20	165	167	58	61	187	500	8	25	147.5	88.3234	137.5	82.3353	180	109.091	197	119.394
6330057	K	30	177	179	62	73	197	990	87	47	160	89.3855	147.5	82.4022	186	105.085	197	111.299
6340772	k	21	176	178	68	59	206	450	217.7	138.2	162.5	91.2921	147.5	82.8652	187	106.25	197	111.932
6347557	k	24	167	169	60	64	200	620	93	119	150	88.7574	140	82.8402	186	111.377	198	118.563
6378543	K	24	168	170	62	70	196	608	81.7	43.9	152.5	89.7059	142.5	83.8235	182	108.333	197	117.262
6407686	K	22	166.5	168.5	51	71	205	720	226.6	66.6	152.5	90.5045	143.5	85.1632	185	111.111	197	118.318
6407707	K	20	171	173	66	59	207	500	146.9	121	155	89.5954	145	83.815	177	103.509	195	114.035
6407756	K	22	174	176	62	60	196	628	185	167	160	90.9091	147	83.5227	181	104.023	191	109.77
6407951	k	21	169	171	54	69.8	194	835	200	62.7	155	90.6433	145	84.7953	182	107.692	197	116.568
6408232	K	19	171	173	62	63	202	650	124.1	88.8	152.5	88.1503	142.5	82.3699	182	106.433	197	115.205
6408507	K	26	170	172	60	63	195	720	156	128.2	152	88.3721	142	82.5581	181	106.471	192	112.941
6408712	K	21	158	160	50	69.8	203	590	256	107	145	90.625	135	84.375	180	113.924	197	124.684
6408903	K	20	169	171	54	60	198	500	286	242	152.5	89.1813	142.5	83.3333	187	110.651	195	115.385
6409013	K	21	165	167	53		198	820	184	91	152.5	91.3174	140	83.8323	182	110.303	192	116.364
6409130	K	21	168	170	65	62	190	697	174.7	174.2	155	91.1765	145	85.2941	185	110.119	195	116.071
6409519	K	25	165	167	60	56	205	450	250	199	150	89.8204	140	83.8323	175	106.061	200	121.212
6410591	K	21	170	172	65	59	201	300	355	235	157.5	91.5698	145	84.3023	185	108.824	195	114.706
6421219	K	20	165	167	55	69	200	750	108.5	72.6	150	89.8204	137.5	82.3353	181	109.697	197	119.394
6430053	K	22	168	170	57	68	198	665	207	69	150	88.2353	140	82.3529	180	107.143	197	117.262
6430334	K	20	168	170				500	0	166	150	88.2353	142.5	83.8235	181	107.738	197	117.262
6447527	K	21	163	165	56	69.5	200	530	70.3	81.8	145	87.8788	137.5	83.3333	181	111.043	197	120.859
6652094	K	34	160	162	57	71	181	850	243	143	142.5	87.963	135	83.3333	182	113.75	197	123.125
6293832	m	22	188	190	86	70.8	214	550	168.3	120.6	172.5	90.7895	157.5	82.8947	197	104.787	207	110.106
6295846	m	23	175	177	69	73	201	650	187.4	121.2	158.5	89.548	145.2	82.0339	182	104	202	115.429
6296351	M	28	186	188	83	75	180	800	42	5	167.5	89.0957	157.5	83.7766	192	103.226	207	111.29
6296821	M	21	179	181	68	75	202	485	0	157	162.5	89.779	152.5	84.2541	186	103.911	202	112.849
6297114	m	20	189	191	77	72	185	600	375	120	170	89.0052	159	83.2461	191	101.058	207	109.524
6297870	M	22	177	179	75	78	195	520	400	78.4	162.5	90.7821	150	83.7989	191	107.91	202	114.124
6297872	m	24	190	192	80	82	195	850	170	28	170	88.5417	160	83.3333	191	100.526	207	108.947
6298068	m	23	181	183	74	82	191	565	114	51	165	90.1639	155	84.6995	192	106.077	207	114.365
6298134	M	22	183	185	82	72	195	601	127	90	167.5	90.5405	155	83.7838	192	104.918	205	112.022
6298142	m	20	183	185	73	74.9	210	426	186.6	151.4	165	89.1892	155	83.7838	186	101.639	203	110.929
6298693	m	26	182	184	75	75	194	800	120	52	165	89.6739	152.5	82.8804	192	105.495	207	113.736
6298769	m	22	181	183	70	78	208	550	157	110	167.5	91.5301	157.5	86.0656	187	103.315	207	114.365
6298820	M	24	188	190	85	72	196	880	68	18	170	89.4737	160	84.2105	191	101.596	207	110.106
6298986	M	23	183	185	75	71	202	775	89	73	165	89.1892	155	83.7838	193	105.464	208	113.661
6299111	M	22	180	182	75	83	193	980	63	42	170	93.4066	155	85.1648	191	106.111	210	116.667
6299634	m	25	185	187	72	76	192	860	99	31	167.5	89.5722	157.5	84.2246	192	103.784	205	110.811
6299672	M	29	75	77	72	80	200	650	33	16	157.5	204.545	147.5	191.558	192	256	207	276
6302055	m	25	180	182	80	72	188	700	100	119	165	90.6593	155	85.1648	192	106.667	207	115
6302930	M	24	178	180	75	73	198	580	218.9	100.6	162.5	90.2778	152.5	84.7222	192	107.865	207	116.292
6303520	M	19	178	180	75	70	210	450	384	245	165	91.6667	152.5	84.7222	191	107.303	205	115.169
6304333	M	30	185	187	80	72	197	672	20.4	14.8	166	88.7701	156	83.4225	193	104.324	207	111.892
6304511	M	26	172	174	75	75	186	730	19	43	155	89.0805	145	83.3333	187	108.721	203	118.023
6304576	M	26	182	184	74	82	196	840	36	59	164	89.1304	155	84.2391	192	105.495	206	113.187
6305046	M	27	197	199	93	73	191	780	28	59	175	87.9397	165	82.9146	192	97.4619	207	105.076
6307268	m	20	173	175	66.5	78.5	194	571	400	163.3	157.5	90	147.5	84.2857	187	108.092	198	114.451
6307298	M	31	171	173	62	80	178	850	80	1	155	89.5954	145	83.815	192	112.281	202	118.129
6316686	M	21	188	190	86	72	196	540	100	90	170	89.4737	157.5	82.8947	196	104.255	211	112.234
6317569	M	23	182	184	69	74	204	750	200	57	165	89.6739	155	84.2391	192	105.495	207	113.736
6317719	M	24	182	184	80	75	182	720	140	99	165	89.6739	155	84.2391	192	105.495	207	113.736
6317897	m	20	179	181	75	66	202	450	315	134	160	88.3978	152.5	84.2541	187	104.469	198	110.615
6318199	M	21	190	192	75	71	167	480	257	158	167.5	87.2396	157.5	82.0312	192	101.053	208	109.474
6319041	m	24	188	190	82	73	194	710	135.7	57.7	170	89.4737	160	84.2105	192	102.128	207	110.106
6336634	M	27	191	193	83	73	191	577	205	120	172.5	89.3782	165	85.4922	191	100	205	107.33
6346483	m	20	176	178	71	70	220	405	363	254	157.5	88.4831	150	84.2697	191	108.523	202	114.773
6349969	m	19	185	187	80	76	192	690	91	71	165	88.2353	153.5	82.0856	191	103.243	201	108.649
6362384	m	19	183	185	64	76	200	530	400	126	162.5	87.8378	152.5	82.4324	186	101.639	204	111.475
6390106	M	28	179	181	75	74	195	700	92	59	162.5	89.779	152.5	84.2541	192	107.263	208	116.201
6391663	m	22	178	180	72	69	204	500	145	112	160	88.8889	150	83.3333	186	104.494	202	113.483
6391911	m	23	170	172	66	80	202	790	70.8	54.7	152.5	88.6628	143.5	83.4302	187	110	202	118.824
6391994	M	23	184	186	76	81	210	700	400	51	165	88.7097	155	83.3333	192	104.348	207	112.5
6392031	M	23	180	182	74	70	197	300	300	300	165	90.6593	157	86.2637	190	105.556	210	116.667
6392045	M	22	185	187	74	83	198	740	81	60	167.5	89.5722	157.5	84.2246	191	103.243	207	111.892
6392062	m	22	192	194	80	70	205	400	133	76	175	90.2062	162.5	83.7629	192	100	207	107.812
6392067	M	22	181	183	80	74	194	700	136	65	162.5	88.7978	155	84.6995	191	105.525	202	111.602
6392122	m	25	178	180	70	81	192	785	169	27	158.7	88.1667	148.7	82.6111	186	104.494	202	113.483
6392328	m	22	182	184	79	81.1	205	650	79.3	60.8	165	89.6739	152.5	82.8804	187	102.747	207	113.736
6392636	M	26	185	187	82	81	198	720	158.9	66.9	165	88.2353	155	82.8877	190	102.703	205	110.811
6392820	M	21	182	184	69	77	209	550	157	110	167.5	91.0326	157.5	85.5978	187	102.747	205	112.637
6392887	m	20	183	185	78		207	711	154.7	69	166	89.7297	156	84.3243	191	104.372	207	113.115
6392888	M	26	187	189	75	70	191	740	74	38	170	89.9471	157.5	83.3333	195	104.278	210	112.299
6392955	M	20	190	192	80	75	200	780	400	77	170	88.5417	160	83.3333	193	101.579	208	109.474
6392985	m	27	182	184	74	81	195	840	54	13	162.5	88.3152	155	84.2391	191	104.945	207	113.736
6393364	m	22	183	185	73	70	207	900	400	82	165	89.1892	155	83.7838	191	104.372	207	113.115
6393574	m	21	204	206	94	72	200	700	400	83	180	87.3786	172.5	83.7379	192	94.1176	207	101.471
6394088	M	20	185	187	75	79	195	735	135	62	166.5	89.0374	156.5	83.6898	192	103.784	205	110.811
6395008	m	19	178	180	72	87	198	550	264.6	55.9	162.5	90.2778	152.5	84.7222	192	107.865	201	112.921
6395116	M	23	183	185	71	82	194	882	174.5	32.4	165	89.1892	155	83.7838	192	104.918	206	112.568
6395510	M	19	174	176	68	82	220	800	321.1	46.9	157.5	89.4886	147.5	83.8068	191	109.77	202	116.092
6399659	M	20	180	182	70	82	198	820	400	76	164	90.1099	154	84.6154	191	106.111	207	115
6399662	M	26	176	178	71	77	198	780	195	89	158.5	89.0449	150	84.2697	193	109.659	208	118.182
6399687	M	23	177	179	70	82.3	214	785	400	98.4	162.5	90.7821	155	86.5922	187	105.65	210	118.644
6399702	M	21	179	181	74	74	205	660	186	84	161.2	89.0608	152	83.9779	191	106.704	205	114.525
6399751	M	22	183	185	78	70	200	650	252	129	163	88.1081	155	83.7838	192	104.918	202	110.383
6399768	M	25	182	184	75	85	193	850	147	22	167.5	91.0326	157.5	85.5978	192	105.495	207	113.736
6399805	M	21	178	180	71		185	690	0	110.6	161.5	89.7222	152.5	84.7222	187	105.056	198	111.236
6399825	M	24	180	182	73	75	196	800	220	86	162.5	89.2857	152.5	83.7912	186	103.333	202	112.222
6399899	M	22	180	182	77	73	195	750	94.6	74.3	165.5	90.9341	152.5	83.7912	191	106.111	207	115
6400132	M	24	177.5	179.5	79	83	211	700	125	70	160	89.1365	152.5	84.9582	192	108.169	207	116.62
6400326	M	24	194	196	79	77	190	840	120	81	177.5	90.5612	165	84.1837	192	98.9691	207	106.701
6400394	M	24	177	179	65	80	190	750	400	92.2	162	90.5028	150	83.7989	186	105.085	202	114.124
6400690	m	21	186	188	78	84	202	600	85.4	57.8	170	90.4255	160	85.1064	192	103.226	207	111.29
6405018	M	21	192.5	194.5	76	76	204	650	400	128.6	172.5	88.6889	163.5	84.0617	192	99.7403	207	107.532
6405836	M	21	177	179	72	75	210	650	267	73.4	162.5	90.7821	152.5	85.1955	192	108.475	207	116.949
6409802	m	23	181	183	72	82	191	565	114	51	165	90.1639	155	84.6995	191	105.525	207	114.365
6426068	M	20	188	190	80	75	215	350	400	300	170	89.4737	162	85.2632	192	102.128	212	112.766
6428136	M	21	188	190	81	70	210	710	226	137	170	89.4737	160	84.2105	195	103.723	208	110.638
6428144	M	22	180	182	78	80	197	730	122	93	165	90.6593	155	85.1648	192	106.667	207	115
6428214	m	21	180	182	70		212	750	347	152	162.5	89.2857	152.5	83.7912	191	106.111	207	115
6428283	m	20	192	194	80	72	195	550	220	133	175	90.2062	163	84.0206	190	98.9583	210	109.375
6428304	M	24	185	187	59	77	209	747	400	182.5	165	88.2353	155	82.8877	192	103.784	202	109.189
6428366	m	20	183	185	74	75	210	430	186	151	165	89.1892	155	83.7838	187	102.186	203	110.929
6428465	m	22	171	173	66	74	198	450	400	140	155	89.5954	146	84.3931	186	108.772	204	119.298
6428522	M	21	190	192	75	72	167	480	258	156	167.5	87.2396	157.5	82.0312	192	101.053	208	109.474
6428593	M	20	193	195	90	65	202	300	250	143	170	87.1795	165	84.6154	193	100	208	107.772
6428873	m	22	184	186	70	73.5	200	680	178	87	167.5	90.0538	155	83.3333	192	104.348	201	109.239
6429586	m	25	189	191	82	68	194	680	298	215	170	89.0052	162.5	85.0785	191	101.058	207	109.524
6933506	m	27	187	189	87	78	201	850	109.1	76.7	170	89.9471	160	84.6561	190	101.604	210	112.299
		23.2033	177.687	179.687	70.9877	73.0539	197.479	668.675	184.111	95.7691	161.572	89.9188	151.418	84.2676	188.439	106.051	203.13	115.246

## Sheet: Kvinner 
NR	Kjønn (m/k):	Alder (år):	Hvor høy er du, Høyde (cm):	m skisko	Hvor mye veier du, vekt i kg:	Hva er ditt maksimale oksygenopptak, VO2max (ml/min/kg):	Hva er din makspuls (slag /min):	Hvor mye trente du til sammen i forrige sesong (t)	Hva var dine Sprint FIS poeng pr 13.02 2020:	Hva var dine distanse FIS poeng pr 13.02 2020	Hva er lengde på dine konkurranse staver skøyting (cm):	% av kr høyde SS	Hva er lengde på dine konkurranse staver klassisk (cm):	% av kr høyde KS	Hva er lengden på dine konkurranse ski i skøyting (cm):	% av kr høyde FS	Hva er lengden på dine konkurranseski i klassisk (cm):	% av kr høyde CS
6306647	K	33	175	177	69	70	194	820	23.1	11.6	157.5	88.9831	149	84.1808	187	106.857	203	116
6327840	k	20	165	167	58	61	187	500	8	25	147.5	88.3234	137.5	82.3353	180	109.091	197	119.394
6304611	K	23	168	170	65	70	188	725	31.9	27.8	150	88.2353	140	82.3529	186	110.714	198	117.857
6304643	K	32	174	176	61	70	189	810	400	38	157.5	89.4886	150	85.2273	182	104.598	207	118.966
6304563	K	32	175	177	62	68	180	850	65.9	42.5	157.5	88.9831	147.5	83.3333	186	106.286	196	112
6378543	K	24	168	170	62	70	196	608	81.7	43.9	152.5	89.7059	142.5	83.8235	182	108.333	197	117.262
6304693	k	23	167	169	65	67	198	830	42.3	46.9	152.5	90.2367	140	82.8402	181	108.383	197	117.964
6330057	K	30	177	179	62	73	197	990	87	47	160	89.3855	147.5	82.4022	186	105.085	197	111.299
6308852	K	22	166	168	56	72	195	800	164.8	61.3	152.5	90.7738	140	83.3333	186	112.048	196	118.072
6407951	k	21	169	171	54	69.8	194	835	200	62.7	155	90.6433	145	84.7953	182	107.692	197	116.568
6304372	K	23	167	169	58	65	200	750	140	65	150	88.7574	140	82.8402	186	111.377	198	118.563
6407686	K	22	166.5	168.5	51	71	205	720	226.6	66.6	152.5	90.5045	143.5	85.1632	185	111.111	197	118.318
6430053	K	22	168	170	57	68	198	665	207	69	150	88.2353	140	82.3529	180	107.143	197	117.262
6304850	K	25	169	171	62	65		725	50.8	70.8	151	88.3041	143.5	83.9181	182	107.692	197	116.568
6421219	K	20	165	167	55	69	200	750	108.5	72.6	150	89.8204	137.5	82.3353	181	109.697	197	119.394
6301042	K	26	164	166	53	70	190	720	232	74	150	90.3614	137.5	82.8313	180	109.756	198	120.732
6447527	K	21	163	165	56	69.5	200	530	70.3	81.8	145	87.8788	137.5	83.3333	181	111.043	197	120.859
6304411	K	23	166	168	63	69	190	689	52	83	150	89.2857	140	83.3333	186	112.048	197	118.675
6297952	k	27	160	162	53	68	197	790	172.7	86.5	150	92.5926	136	83.9506	181	113.125	192	120
6408232	K	19	171	173	62	63	202	650	124.1	88.8	152.5	88.1503	142.5	82.3699	182	106.433	197	115.205
6409013	K	21	165	167	53	62	198	820	184	91	152.5	91.3174	140	83.8323	182	110.303	192	116.364
6304350	K	28	167	169	63	67	210	650	380.9	103.9	150	88.7574	142.5	84.3195	187	111.976	196	117.365
6408712	K	21	158	160	50	69.8	203	590	256	107	145	90.625	135	84.375	180	113.924	197	124.684
6347557	k	24	167	169	60	64	200	620	93	119	150	88.7574	140	82.8402	186	111.377	198	118.563
6407707	K	20	171	173	66	59	207	500	146.9	121	155	89.5954	145	83.815	177	103.509	195	114.035
6408507	K	26	170	172	60	63	195	720	156	128.2	152	88.3721	142	82.5581	181	106.471	192	112.941
6340772	k	21	176	178	68	59	206	450	217.7	138.2	162.5	91.2921	147.5	82.8652	187	106.25	197	111.932
6652094	K	34	160	162	57	71	181	850	243	143	142.5	87.963	135	83.3333	182	113.75	197	123.125
6298331	k	21	170	172	63	63	188	528	218.5	144.2	155	90.1163	145	84.3023	187	110	201	118.235
6430334	K	20	168	170				500	0	166	150	88.2353	142.5	83.8235	181	107.738	197	117.262
6407756	K	22	174	176	62	60	196	628	185	167	160	90.9091	147	83.5227	181	104.023	191	109.77
6409130	K	21	168	170	65	62	190	697	174.7	174.2	155	91.1765	145	85.2941	185	110.119	195	116.071
6409519	K	25	165	167	60	56	205	450	250	199	150	89.8204	140	83.8323	175	106.061	200	121.212
6310831	k	36	174	176	65	58	170	700	18	209	157.5	89.4886	147.5	83.8068	186	106.897	202	116.092
6410591	K	21	170	172	65	59	201	300	355	235	157.5	91.5698	145	84.3023	185	108.824	195	114.706
6408903	K	20	169	171	54	60	198	500	286	242	152.5	89.1813	142.5	83.3333	187	110.651	195	115.385
Gjennomsnitt		24.1389	168.208	170.208	59.8571	65.7457	195.529	673.889	157.039	101.458	152.514	89.6063	142.181	83.5336	183.083	108.9	197	117.186
SD		4.53654	4.47752	4.47752	4.97135	4.72436	8.34206	146.201	104.855	59.8392	4.37931	1.19433	3.99849	0.859108	3.09262	2.75702	3.02372	3.18737
Minst		19	158	160	50	56	170	300	0	11.6	142.5	87.8788	135	82.3353	175	103.509	191	109.77
Størst		36	177	179	69	73	210	990	400	242	162.5	92.5926	150	85.2941	187	113.924	207	124.684

## Sheet: Menn
NR	Kjønn (m/k):	Alder (år):	Hvor høy er du, Høyde (cm):	m skisko	Hvor mye veier du, vekt i kg:	Hva er ditt maksimale oksygenopptak, VO2max (ml/min/kg):	Hva er din makspuls (slag /min):	Hvor mye trente du til sammen i forrige sesong (t)	Hva var dine Sprint FIS poeng pr 13.02 2020:	Hva var dine distanse FIS poeng pr 13.02 2020	Hva er lengde på dine konkurranse staver skøyting (cm):	% av kr høyde SS	Hva er lengde på dine konkurranse staver klassisk (cm):	% av kr høyde KS	Hva er lengden på dine konkurranse ski i skøyting (cm):	% av kr høyde FS	Hva er lengden på dine konkurranseski i klassisk (cm):	% av kr høyde CS
6307298	M	31	171	173	62	80	178	850	80	1	155	89.5954	145	83.815	192	112.281	202	118.129
6296351	M	28	186	188	83	75	180	800	42	5	167.5	89.0957	157.5	83.7766	192	103.226	207	111.29
6392985	m	27	182	184	74	81	195	840	54	13	162.5	88.3152	155	84.2391	191	104.945	207	113.736
6304333	M	30	185	187	80	72	197	672	20.4	14.8	166	88.7701	156	83.4225	193	104.324	207	111.892
6299672	M	29	175	177	72	80	200	650	33	16	157.5	88.9831	147.5	83.3333	192	109.714	207	118.286
6298820	M	24	188	190	85	72	196	880	68	18	170	89.4737	160	84.2105	191	101.596	207	110.106
6399768	M	25	182	184	75	85	193	850	147	22	167.5	91.0326	157.5	85.5978	192	105.495	207	113.736
6392122	m	25	178	180	70	81	192	785	169	27	158.7	88.1667	148.7	82.6111	186	104.494	202	113.483
6297872	m	24	190	192	80	82	195	850	170	28	170	88.5417	160	83.3333	191	100.526	207	108.947
6299634	m	25	185	187	72	76	192	860	99	31	167.5	89.5722	157.5	84.2246	192	103.784	205	110.811
6395116	M	23	183	185	71	82	194	882	174.5	32.4	165	89.1892	155	83.7838	192	104.918	206	112.568
6392888	M	26	187	189	75	70	191	740	74	38	170	89.9471	157.5	83.3333	195	104.278	210	112.299
6299111	M	22	180	182	75	83	193	980	63	42	170	93.4066	155	85.1648	191	106.111	210	116.667
6304511	M	26	172	174	75	75	186	730	19	43	155	89.0805	145	83.3333	187	108.721	203	118.023
6395510	M	19	174	176	68	82	220	800	321.1	46.9	157.5	89.4886	147.5	83.8068	191	109.77	202	116.092
6298068	m	23	181	183	74	82	191	565	114	51	165	90.1639	155	84.6995	192	106.077	207	114.365
6391994	M	23	184	186	76	81	210	700	400	51	165	88.7097	155	83.3333	192	104.348	207	112.5
6409802	m	23	181	183	72	82	191	565	114	51	165	90.1639	155	84.6995	191	105.525	207	114.365
6298693	m	26	182	184	75	75	194	800	120	52	165	89.6739	152.5	82.8804	192	105.495	207	113.736
6391911	m	23	170	172	66	80	202	790	70.8	54.7	152.5	88.6628	143.5	83.4302	187	110	202	118.824
6395008	m	19	178	180	72	87	198	550	264.6	55.9	162.5	90.2778	152.5	84.7222	192	107.865	201	112.921
6317569	M	23	182	184	69	74	204	750	200	57	165	89.6739	155	84.2391	192	105.495	207	113.736
6319041	m	24	188	190	82	73	194	710	135.7	57.7	170	89.4737	160	84.2105	192	102.128	207	110.106
6400690	m	21	186	188	78	84	202	600	85.4	57.8	170	90.4255	160	85.1064	192	103.226	207	111.29
6304576	M	26	182	184	74	82	196	840	36	59	164	89.1304	155	84.2391	192	105.495	206	113.187
6305046	M	27	197	199	93	73	191	780	28	59	175	87.9397	165	82.9146	192	97.4619	207	105.076
6390106	M	28	179	181	75	74	195	700	92	59	162.5	89.779	152.5	84.2541	192	107.263	208	116.201
6392045	M	22	185	187	74	83	198	740	81	60	167.5	89.5722	157.5	84.2246	191	103.243	207	111.892
6392328	m	22	182	184	79	81.1	205	650	79.3	60.8	165	89.6739	152.5	82.8804	187	102.747	207	113.736
6394088	M	20	185	187	75	79	195	735	135	62	166.5	89.0374	156.5	83.6898	192	103.784	205	110.811
6392067	M	22	181	183	80	74	194	700	136	65	162.5	88.7978	155	84.6995	191	105.525	202	111.602
6392636	M	26	185	187	82	81	198	720	158.9	66.9	165	88.2353	155	82.8877	190	102.703	205	110.811
6392887	m	20	183	185	78	75	207	711	154.7	69	166	89.7297	156	84.3243	191	104.372	207	113.115
6400132	M	24	177.5	179.5	79	83	211	700	125	70	160	89.1365	152.5	84.9582	192	108.169	207	116.62
6349969	m	19	185	187	80	76	192	690	91	71	165	88.2353	153.5	82.0856	191	103.243	201	108.649
6298986	M	23	183	185	75	71	202	775	89	73	165	89.1892	155	83.7838	193	105.464	208	113.661
6405836	M	21	177	179	72	75	210	650	267	73.4	162.5	90.7821	152.5	85.1955	192	108.475	207	116.949
6399899	M	22	180	182	77	73	195	750	94.6	74.3	165.5	90.9341	152.5	83.7912	191	106.111	207	115
6392062	m	22	192	194	80	70	205	400	133	76	175	90.2062	162.5	83.7629	192	100	207	107.812
6399659	M	20	180	182	70	82	198	820	400	76	164	90.1099	154	84.6154	191	106.111	207	115
6933506	m	27	187	189	87	78	201	850	109.1	76.7	170	89.9471	160	84.6561	190	101.604	210	112.299
6392955	M	20	190	192	80	75	200	780	400	77	170	88.5417	160	83.3333	193	101.579	208	109.474
6297870	M	22	177	179	75	78	195	520	400	78.4	162.5	90.7821	150	83.7989	191	107.91	202	114.124
6400326	M	24	194	196	79	77	190	840	120	81	177.5	90.5612	165	84.1837	192	98.9691	207	106.701
6393364	m	22	183	185	73	70	207	900	400	82	165	89.1892	155	83.7838	191	104.372	207	113.115
6393574	m	21	204	206	94	72	200	700	400	83	180	87.3786	172.5	83.7379	192	94.1176	207	101.471
6399702	M	21	179	181	74	74	205	660	186	84	161.2	89.0608	152	83.9779	191	106.704	205	114.525
6399825	M	24	180	182	73	75	196	800	220	86	162.5	89.2857	152.5	83.7912	186	103.333	202	112.222
6428873	m	22	184	186	70	73.5	200	680	178	87	167.5	90.0538	155	83.3333	192	104.348	201	109.239
6399662	M	26	176	178	71	77	198	780	195	89	158.5	89.0449	150	84.2697	193	109.659	208	118.182
6298134	M	22	183	185	82	72	195	601	127	90	167.5	90.5405	155	83.7838	192	104.918	205	112.022
6316686	M	21	188	190	86	72	196	540	100	90	170	89.4737	157.5	82.8947	196	104.255	211	112.234
6400394	M	24	177	179	65	80	190	750	400	92.2	162	90.5028	150	83.7989	186	105.085	202	114.124
6428144	M	22	180	182	78	80	197	730	122	93	165	90.6593	155	85.1648	192	106.667	207	115
6399687	M	23	177	179	70	82.3	214	785	400	98.4	162.5	90.7821	155	86.5922	187	105.65	210	118.644
6317719	M	24	182	184	80	75	182	720	140	99	165	89.6739	155	84.2391	192	105.495	207	113.736
6302930	M	24	178	180	75	73	198	580	218.9	100.6	162.5	90.2778	152.5	84.7222	192	107.865	207	116.292
6298769	m	22	181	183	70	78	208	550	157	110	167.5	91.5301	157.5	86.0656	187	103.315	207	114.365
6392820	M	21	182	184	69	77	209	550	157	110	167.5	91.0326	157.5	85.5978	187	102.747	205	112.637
6399805	M	21	178	180	71	72	185	690	0	110.6	161.5	89.7222	152.5	84.7222	187	105.056	198	111.236
6391663	m	22	178	180	72	69	204	500	145	112	160	88.8889	150	83.3333	186	104.494	202	113.483
6302055	m	25	180	182	80	72	188	700	100	119	165	90.6593	155	85.1648	192	106.667	207	115
6297114	m	20	189	191	77	72	185	600	375	120	170	89.0052	159	83.2461	191	101.058	207	109.524
6336634	M	27	191	193	83	73	191	577	205	120	172.5	89.3782	165	85.4922	191	100	205	107.33
6293832	m	22	188	190	86	70.8	214	550	168.3	120.6	172.5	90.7895	157.5	82.8947	197	104.787	207	110.106
6295846	m	23	175	177	69	73	201	650	187.4	121.2	158.5	89.548	145.2	82.0339	182	104	202	115.429
6362384	m	19	183	185	64	76	200	530	400	126	162.5	87.8378	152.5	82.4324	186	101.639	204	111.475
6405018	M	21	192.5	194.5	76	76	204	650	400	128.6	172.5	88.6889	163.5	84.0617	192	99.7403	207	107.532
6399751	M	22	183	185	78	70	200	650	252	129	163	88.1081	155	83.7838	192	104.918	202	110.383
6428283	m	20	192	194	80	72	195	550	220	133	175	90.2062	163	84.0206	190	98.9583	210	109.375
6317897	m	20	179	181	75	66	202	450	315	134	160	88.3978	152.5	84.2541	187	104.469	198	110.615
6428136	M	21	188	190	81	70	210	710	226	137	170	89.4737	160	84.2105	195	103.723	208	110.638
6428465	m	22	171	173	66	74	198	450	400	140	155	89.5954	146	84.3931	186	108.772	204	119.298
6428593	M	20	193	195	90	65	202	300	250	143	170	87.1795	165	84.6154	193	100	208	107.772
6428366	m	20	183	185	74	75	210	430	186	151	165	89.1892	155	83.7838	187	102.186	203	110.929
6298142	m	20	183	185	73	74.9	210	426	186.6	151.4	165	89.1892	155	83.7838	186	101.639	203	110.929
6428214	m	21	180	182	70	69	212	750	347	152	162.5	89.2857	152.5	83.7912	191	106.111	207	115
6428522	M	21	190	192	75	72	167	480	258	156	167.5	87.2396	157.5	82.0312	192	101.053	208	109.474
6296821	M	21	179	181	68	75	202	485	0	157	162.5	89.779	152.5	84.2541	186	103.911	202	112.849
6318199	M	21	190	192	75	71	167	480	257	158	167.5	87.2396	157.5	82.0312	192	101.053	208	109.474
6307268	m	20	173	175	66.5	78.5	194	571	400	163.3	157.5	90	147.5	84.2857	187	108.092	198	114.451
6428304	M	24	185	187	59	77	209	747	400	182.5	165	88.2353	155	82.8877	192	103.784	202	109.189
6429586	m	25	189	191	82	68	194	680	298	215	170	89.0052	162.5	85.0785	191	101.058	207	109.524
6303520	M	19	178	180	75	70	210	450	384	245	165	91.6667	152.5	84.7222	191	107.303	205	115.169
6346483	m	20	176	178	71	70	220	405	363	254	157.5	88.4831	150	84.2697	191	108.523	202	114.773
6392031	M	23	180	182	74	70	197	300	300	300	165	90.6593	157	86.2637	190	105.556	210	116.667
6426068	M	20	188	190	80	75	215	350	400	300	170	89.4737	162	85.2632	192	102.128	212	112.766
Gjennomsnitt		22.8161	182.759	184.759	75.4655	75.6448	198.241	666.517	195.314	93.4149	165.321	89.4898	155.24	84.0281	190.655	104.411	205.667	112.63
SD		2.66121	6.03905	6.03905	6.33778	4.73909	9.70011	146.682	123.416	59.2214	5.12085	1.05437	5.07583	0.925317	2.60066	3.04991	2.95181	3.25753
Min		19	170	172	59	65	167	300	0	1	152.5	87.1795	143.5	82.0312	182	94.1176	198	101.471
Størst		31	204	206	94	87	220	980	400	300	180	93.4066	172.5	86.5922	197	112.281	212	119.298
